# Supplementary material for: The Impact of Social Determinants of Health on Metabolic Dysfunction-Associated Steatotic Liver Disease Among Adults in the United States
Source: J Clin Med. 2025 Aug 4;14(15):5484. doi: 10.3390/jcm14155484 (PMC12347937; doi:10.3390/jcm14155484)
Supplement: Supplementary file 1 [file jcm-14-05484-s001.zip]

Archive with 1 entries (1 files):
- jcm-3751012-supplementary.pdf
